# Supplementary material for: Acquired Platelet Dysfunction with Eosinophilia: A Narrative Review
Source: Pediatr Rep. 2026 May 7;18(3):66. doi: 10.3390/pediatric18030066 (PMC13214754; doi:10.3390/pediatric18030066)
Supplement: Supplementary file 1 [file pediatrrep-18-00066-s001.zip]

Archive with 1 entries (1 files):
- pediatrrep-4273109-supplementary.pdf
